# Supplementary material for: Three-Dimensional Human Liver Micro Organoids and Bone Co-Culture Mimics Alcohol-Induced BMP Dysregulation and Bone Remodeling Defects
Source: Cells. 2026 Feb 1;15(3):274. doi: 10.3390/cells15030274 (PMC12896687; doi:10.3390/cells15030274)
Supplement: Supplementary file 1 [file cells-15-00274-s001.zip]

Archive with 1 entries (1 files):
- cells-4052635-supplementary.pdf
